# Supplementary material for: Nanopore sequencing enables tissue-of-origin and pathogen detection in plasma cell-free DNA from critically ill patients
Source: Cell Death Discov. 2025 Oct 24;11:484. doi: 10.1038/s41420-025-02828-8 (PMC12552604; doi:10.1038/s41420-025-02828-8)
Supplement: Supplementary file 2 — Supplementary Table S1: Normalized microbial cfDNA reads per samples and comparison with clinical infection data. [file 41420_2025_2828_MOESM2_ESM.xlsx]

## Sheet: Sheet2
Table S1.Normalized microbial cfDNA reads per samples and comparison with clinical infection data.
To reduce background contamination, species detected in more than half of samples within the same sequencing batch were excluded from that batch. Additionally, microbial hits with fewer than 10 reads were filtered out. Clinical infection status, treatment details, and concordance with cultured pathogens are provided for comparison.
Patient ID	ICU Day	Infection	Microbial culture	Antibiotic/antifugal/Antiparasitic (except prophylactic)	Result analysis	Acinetobacter guillouiae	Klebsiella michiganensis	Pseudomonas sp. B10	Kocuria varians	Staphylococcus aureus	Staphylococcus haemolyticus	Brevundimonas bullata	Enterococcus faecalis	Enterococcus faecium	Granulicatella elegans	Corynebacterium glyciniphilum	Streptococcus gwangjuensis	Brevibacterium pigmentatum	Corynebacterium casei	Roseburia intestinalis	Brevibacterium linens	Acinetobacter sp. MYb10	Rhodococcus erythropolis	Sphingobium sp. RAC03	Brachybacterium sp. P6-10-X1	Stenotrophomonas sp. LM091	Brevibacterium luteolum	Stenotrophomonas rhizophila	Rhizobium daejeonense	Pseudomonas atacamensis	Paracoccus sp. AK26	Streptococcus sp. 116-D4	Streptococcus sp. KS 6	Fusobacterium pseudoperiodonticum	Jeotgalicoccus sp. WY2	Brevibacterium aurantiacum	Comamonas antarctica	Brachybacterium sp. Z12	Roseomonas haemaphysalidis	Gardnerella swidsinskii	Rhodococcus sp. P-2	Luteimonas sp. MC1750	Staphylococcus lugdunensis	Rhizobium sp. X9	Brevibacterium sp. W7.2	Pseudomonas siliginis	Pseudomonas aeruginosa	Brevibacterium sp. JSBI002	Comamonas sp. B21-038
HC	NA	No infection	No culture.	None.	No hits.	0	0	0	0	0	0	0	0	0	0	0	0	0	0	0	0	0	0	0	0	0	0	0	0	0	0	0	0	0	0	0	0	0	0	0	0	0	0	0	0	0	0	0	0
I-017	1	Pneumonia (day 1 to day 10) and unknown focus (day 3 to day 7).	Tracheal aspirate (day 1): Escherichia coli, Klebsiella pneumoniae, Staphylococcus aureus.	Antibiotic + antifungal	Multiple hits. E. coli and Klebsiella pneumoniae (clinically validated) along with other species (not clinically validated). S. aureus were identified in most samples of the batch and were therefore considered as contaminant.	0	0	0	0	0	0	0	0	0	0	11	0	53	0	11	15	0	0	21	11	0	13	0	0	0	14	0	0	0	16	0	0	14	0	0	0	34	0	0	41	0	0	17	0
I-018	3	Pneumonia and lung abces (day 1 to day 13).	Pleural effusion (day -1): Escherichia coli, Enterobacter cloaceae, Nakaseomyces glabratus, Stenotrophomonas maltophilia.	Antibiotic + antifungal	Two hits: E. coli (clinically validated) and Nakaseomyces glabratus (clinically validated). S. maltophilia was identified in most samples of the batch and were therefore considered as contaminant.	0	0	0	0	0	0	0	0	0	0	0	0	0	0	0	0	0	0	0	0	0	0	0	0	0	0	0	0	0	0	0	0	0	0	0	0	0	0	0	0	0	0	0	0
I-020	3	Pneumonia (day 1 to day 8).	No culture.	Antibiotic + antifungal	One hit: Aspergillus fumigatus. Not cultured but antifungal given. Probable true positive.	0	0	0	0	0	0	0	0	0	0	0	0	0	0	0	0	0	0	0	0	0	0	0	0	0	0	0	0	0	0	0	0	0	0	0	0	0	0	0	0	0	0	0	0
I-032	1	None reported.	No culture.	Antibiotic	No hits.	0	0	0	0	0	0	0	0	0	0	0	0	0	0	0	0	0	0	0	0	0	0	0	0	0	0	0	0	0	0	0	0	0	0	0	0	0	0	0	0	0	0	0	0
	2				One hit: Stutzerimonas stutzeri. Probable false positive.	0	0	0	0	0	0	0	0	0	0	0	0	0	0	0	0	0	0	0	0	0	0	0	0	0	0	0	0	0	0	0	0	0	0	0	0	0	0	0	0	0	0	0	0
I-033	1	None reported.	No culture.	None.	Two hits: Alkalihalophilus pseudofirmus and Micrococcus terreus. No infection reported, probable false positive.	0	0	0	0	0	0	0	0	0	0	0	0	0	0	0	0	0	0	0	0	0	0	0	0	0	0	0	0	0	0	0	0	0	0	0	0	0	0	0	0	0	0	0	0
I-051	1	Enterocolitis and fungal infection (day 1 to day 10).	Faeces (day -1): Clostridium difficile	Antibiotic + antifungal	Multiple hits that were not clinically identified.	0	0	0	0	0	0	0	0	15	0	0	0	0	0	0	0	0	0	0	0	0	0	0	0	0	0	0	0	0	0	0	0	0	0	0	0	0	0	0	0	0	0	0	0
I-056	2	Secondary peritonitis and fungal infection (day 1 to day 17).	Perioperative sample (day 1): Escherichia coli.	Antibiotic + antifungal	Two hits: E. coli (also clinically identified) and Psychrobacter sanguinis (not clinically identified).	0	0	0	0	0	0	0	0	0	0	0	0	0	0	0	0	0	0	0	0	0	0	0	0	0	0	0	0	0	0	0	0	0	0	0	0	0	0	0	0	0	0	0	0
I-057	8	Infection with unknown focus and fungal infection (day 1 to day 11).	No culture.	Antibiotic + antifungal	No hits.	0	0	0	0	0	0	0	0	0	0	0	0	0	0	0	0	0	0	0	0	0	0	0	0	0	0	0	0	0	0	0	0	0	0	0	0	0	0	0	0	0	0	0	0
I-060	1	Pneumonia (day 1 to day 15).	Tracheal aspirate (day 9): Klebsiella oxytoca/Raoultella ornithinolytica.	Antibiotic	One hit: Simplexvirus humanalpha1. No hit relevant to pneumonia.	0	0	0	0	0	0	0	0	0	0	0	0	0	0	0	0	0	0	0	0	0	0	0	0	0	0	0	0	0	0	0	0	0	0	0	0	0	0	0	0	0	0	0	0
	8				Two hits: Simplexvirus humanalpha1 (not relevant to pneumonio) and Klebsiella michiganensis (clinically identified).	0	16	0	0	0	0	0	0	0	0	0	0	0	0	0	0	0	0	0	0	0	0	0	0	0	0	0	0	0	0	0	0	0	0	0	0	0	0	0	0	0	0	0	0
I-061	2	Pneumonia (day 4 to day 6).	Tracheal aspirate (day 5): Pseudomonas aeruginosa.	Antibiotic	No hits.	0	0	0	0	0	0	0	0	0	0	0	0	0	0	0	0	0	0	0	0	0	0	0	0	0	0	0	0	0	0	0	0	0	0	0	0	0	0	0	0	0	0	0	0
I-067	1	Tracheobrontitis (day 7 to day 12).	No culture.	Antibiotic	No hits.	0	0	0	0	0	0	0	0	0	0	0	0	0	0	0	0	0	0	0	0	0	0	0	0	0	0	0	0	0	0	0	0	0	0	0	0	0	0	0	0	0	0	0	0
	8				One hit: Saccharomyces cerevisiae (not clinically identified).	0	0	0	0	0	0	0	0	0	0	0	0	0	0	0	0	0	0	0	0	0	0	0	0	0	0	0	0	0	0	0	0	0	0	0	0	0	0	0	0	0	0	0	0
I-071	1	Pneumonia (day 1 to day 4).	No culture.	Antibiotic	One hit: Aeromonas media. Not clinically identified. Probable true positive.	0	0	0	0	0	0	0	0	0	0	0	0	0	0	0	0	0	0	0	0	0	0	0	0	0	0	0	0	0	0	0	0	0	0	0	0	0	0	0	0	0	0	0	0
I-075	7	Neutropene sepsis (day 1 to day 7).	No culture.	Antibiotic + antifungal	No hits.	0	0	0	0	0	0	0	0	0	0	0	0	0	0	0	0	0	0	0	0	0	0	0	0	0	0	0	0	0	0	0	0	0	0	0	0	0	0	0	0	0	0	0	0
	8				No hits.	0	0	0	0	0	0	0	0	0	0	0	0	0	0	0	0	0	0	0	0	0	0	0	0	0	0	0	0	0	0	0	0	0	0	0	0	0	0	0	0	0	0	0	0
I-078	1	Pneumonia (day 6 to day 16).	Tracheal aspirate (day 6): Escherichia coli.	None.	No hits.	0	0	0	0	0	0	0	0	0	0	0	0	0	0	0	0	0	0	0	0	0	0	0	0	0	0	0	0	0	0	0	0	0	0	0	0	0	0	0	0	0	0	0	0
I-085	1	Pneumonia (day 3 to day 6).	Tracheal aspirate (day 3): Commensals.	Antibiotic	No hits.	0	0	0	0	0	0	0	0	0	0	0	0	0	0	0	0	0	0	0	0	0	0	0	0	0	0	0	0	0	0	0	0	0	0	0	0	0	0	0	0	0	0	0	0
	2				No hits.	0	0	0	0	0	0	0	0	0	0	0	0	0	0	0	0	0	0	0	0	0	0	0	0	0	0	0	0	0	0	0	0	0	0	0	0	0	0	0	0	0	0	0	0
	3				No hits.	0	0	0	0	0	0	0	0	0	0	0	0	0	0	0	0	0	0	0	0	0	0	0	0	0	0	0	0	0	0	0	0	0	0	0	0	0	0	0	0	0	0	0	0
I-092	1	None reported.	No culture.	None.	Eight hits. Probable false positive.	0	0	0	0	0	0	0	0	0	13	0	11	0	0	0	0	0	0	0	0	0	0	0	0	0	0	15	0	0	0	11	0	0	0	0	0	0	0	0	0	0	0	0	23
I-095	6	Pneumonia (day 3 to day 14).	Tracheal aspirate (day 1): Haemophilus influenzae.	Antibiotic	Five hits (not clinically validated). H. influenzae was identified in most samples of the batch and was therefore considered as contaminant.	0	0	0	34	0	0	0	0	0	0	0	0	0	0	0	0	0	14	0	0	0	0	0	0	0	0	0	0	0	0	0	0	0	0	0	15	0	0	0	0	0	0	0	0
I-100	1	None reported.	No culture.	None.	No hits.	0	0	0	0	0	0	0	0	0	0	0	0	0	0	0	0	0	0	0	0	0	0	0	0	0	0	0	0	0	0	0	0	0	0	0	0	0	0	0	0	0	0	0	0
I-101	1	Pneumonia (day 3 to day 13).	Tracheal aspirate (day 2): Haemophilus influenzae.	Antibiotic + antifungal	Four hits (not clinically validated). H. influenzae was identified in most samples of the batch and was therefore considered as contaminant.	0	0	0	0	0	0	0	0	0	0	0	0	0	0	0	0	0	0	0	0	0	0	0	0	0	0	0	15	28	0	0	0	0	0	0	0	0	0	0	0	0	0	0	0
I-105	1	Pneumonia (day 1 to day 3).	Hemoculture (day -3): Streptococcus pneumoniae.	Antibiotic	No hits. S. pneumoniae was identified in most samples of the batch and was therefore considered as a contaminant.	0	0	0	0	0	0	0	0	0	0	0	0	0	0	0	0	0	0	0	0	0	0	0	0	0	0	0	0	0	0	0	0	0	0	0	0	0	0	0	0	0	0	0	0
I-107	2	Pneumonia (day 1 to day 8).	No culture.	Antibiotic	Four hits (not clinically validated).	0	0	0	0	0	0	0	0	0	0	0	0	0	0	0	0	0	0	0	0	0	10	0	11	0	0	0	0	0	0	0	0	0	0	36	0	0	0	0	0	0	0	0	0
I-113	3	None reported.	No culture.	None.	Two hits (probable false positives).	0	0	0	0	0	0	0	0	0	0	0	0	0	0	0	0	0	0	0	0	0	0	0	0	0	11	0	0	0	0	0	0	0	0	12	0	0	0	0	0	0	0	0	0
I-121	3	Pneumocystis pneumonia (day 1 to day 14).	No culture.	Antibiotic + antiparasitic	No hits.	0	0	0	0	0	0	0	0	0	0	0	0	0	0	0	0	0	0	0	0	0	0	0	0	0	0	0	0	0	0	0	0	0	0	0	0	0	0	0	0	0	0	0	0
I-128	1	Urinary tract infection (day 2 to day 7).	Urine (day 2): Escherichia coli.	Antibiotic	Multiple hits (not clinically validated).	36	0	12	0	0	0	65	0	0	0	0	0	0	15	0	0	45	0	0	0	50	0	128	0	13	0	0	0	0	0	0	38	0	13	24	0	0	0	11	0	14	0	0	0
I-129	4	Pneumonia (day 1 to day 5).	No culture.	Antibiotic + antifungal	No hits.	0	0	0	0	0	0	0	0	0	0	0	0	0	0	0	0	0	0	0	0	0	0	0	0	0	0	0	0	0	0	0	0	0	0	0	0	0	0	0	0	0	0	0	0
I-139	1	Pneumonia (day 3 to day 5) and catheter infection (day 4 to day 5).	Hemoculture (day 3 and day 4): Staphylococcus lugdunensis. Catheter tip culture (day 1): Staphylococcus epidermidis.	Antibiotic	One hit: Staphylococcus lugdunensis (also clinically identified). S. epidermidis was identified in every samples and was therefore considered as a contaminant.	0	0	0	0	0	0	0	0	0	0	0	0	0	0	0	0	0	0	0	0	0	0	0	0	0	0	0	0	0	0	0	0	0	0	0	0	0	577	0	0	0	0	0	0
	4				One hit: Staphylococcus lugdunensis (also clinically identified). S. epidermidis was identified in every samples and was therefore considered as a contaminant.	0	0	0	0	0	0	0	0	0	0	0	0	0	0	0	0	0	0	0	0	0	0	0	0	0	0	0	0	0	0	0	0	0	0	0	0	0	3248	0	0	0	0	0	0
I-142	6	Pneumonia (8 to day 19).	Sputum culture (day 7): Pseudomonas aeruginosa.	Antibiotic	No hit. P. aeruginosa was identified in most samples of the batch and was therefore considered as contaminant.	0	0	0	0	0	0	0	0	0	0	0	0	0	0	0	0	0	0	0	0	0	0	0	0	0	0	0	0	0	0	0	0	0	0	0	0	0	0	0	0	0	0	0	0
	7				One hit: Lactobacillus johnsonii (not clinically validated). P. aeruginosa was identified in most samples of the batch and was therefore considered as contaminant.	0	0	0	0	0	0	0	0	0	0	0	0	0	0	0	0	0	0	0	0	0	0	0	0	0	0	0	0	0	0	0	0	0	0	0	0	0	0	0	0	0	0	0	0
I-149	1	Pneumonia (day 1 to day 7).	No culture.	Antibiotic	No hits.	0	0	0	0	0	0	0	0	0	0	0	0	0	0	0	0	0	0	0	0	0	0	0	0	0	0	0	0	0	0	0	0	0	0	0	0	0	0	0	0	0	0	0	0
	7					0	0	0	0	0	0	0	0	0	0	0	0	0	0	0	0	0	0	0	0	0	0	0	0	0	0	0	0	0	0	0	0	0	0	0	0	0	0	0	0	0	0	0	0
I-169	6	Meningitis (day 1 to day 9), Aspergillus infection (day 2 to day 9), and pneumonia (day 8 to day 9).	Tracheal aspirate (day 7): Pseudomonas aeruginosa.	Antibiotic + antifungal	No hits. P. aeruginosa was identified in most samples of the batch and was therefore considered as contaminant.	0	0	0	0	0	0	0	0	0	0	0	0	0	0	0	0	0	0	0	0	0	0	0	0	0	0	0	0	0	0	0	0	0	0	0	0	0	0	0	0	0	0	0	0
I-171	1	Pneumonia (day 1 to day 9).	No culture.	Antibiotic + antifungal	Multiple hits (not clinically validated). Highest read number for E. faecium. Probable true positive.	0	0	0	0	20	118	0	20	6659	0	0	0	0	0	0	0	0	0	0	0	0	0	0	0	0	0	0	0	0	0	0	0	0	0	0	0	0	0	0	0	0	11	0	0
	8				Multiple hits (not clinically validated). Probable true positive.	0	0	0	0	0	0	0	0	34	0	0	0	0	0	0	0	0	0	0	0	0	0	0	0	0	0	0	0	0	0	0	0	0	0	0	0	0	0	0	0	0	0	0	0
I-176	2	Endocarditis (day 1 to day 7).	Perioperative sample (day 1): Escherichia coli and Lactobacillus sp..	Antibiotic + antifungal	No hits.	0	0	0	0	0	0	0	0	0	0	0	0	0	0	0	0	0	0	0	0	0	0	0	0	0	0	0	0	0	0	0	0	0	0	0	0	0	0	0	0	0	0	0	0
I-182	3	Neutropene sepsis (day 1 to day 4).	Hemoculture (day 2 and 3): Candida albicans.	Antibiotic + antifungal	No hits. C. albicans could be uniquely identified with an adjusted read threshold of 5.	0	0	0	0	0	0	0	0	0	0	0	0	0	0	0	0	0	0	0	0	0	0	0	0	0	0	0	0	0	0	0	0	0	0	0	0	0	0	0	0	0	0	0	0
I-183	8	Pneumonia (day 5 to day 8).	Tracheal aspirate (day 3 and 7): Staphylococcus aureus.	Antibiotic.	No hits. S. aureus was identified in most samples of the batch and was therefore considered as contaminant.	0	0	0	0	0	0	0	0	0	0	0	0	0	0	0	0	0	0	0	0	0	0	0	0	0	0	0	0	0	0	0	0	0	0	0	0	0	0	0	0	0	0	0	0
I-184	8	Pneumonia (day 15 to day 17)	Sputum culture (day 14): Klebsiella pneumoniae.	Antibiotic.	No hits.	0	0	0	0	0	0	0	0	0	0	0	0	0	0	0	0	0	0	0	0	0	0	0	0	0	0	0	0	0	0	0	0	0	0	0	0	0	0	0	0	0	0	0	0
[truncated: 37 more columns]
